# Supplementary material for: Identification and validation of a PD-L1-related signature from mass spectrometry in gastric cancer
Source: J Cancer Res Clin Oncol. 2023 Jan 2;149(9):5871–84. doi: 10.1007/s00432-022-04529-6 (PMC10356661; doi:10.1007/s00432-022-04529-6)
Supplement: Supplementary file 1 — Supplementary file1 (XLSX 13 KB) [file 432_2022_4529_MOESM1_ESM.xlsx]

## Sheet: Sheet1
TABLE S1 A Total of 195 genes identified from mass spectrometry
Gene	Coverage [%]	Peptides
MST4	51	6
CD274	33	7
EIF5A	31	4
KPRP	26	6
HMGA1	23	1
ZNF593	22	1
TRMT112	22	2
RP9	21	3
TUBB2B	18	6
TBPL1	18	2
MED20	17	2
CAPZA2	16	3
ARPC5L	16	2
HEATR2	15	6
C16orf80	15	5
MDK	15	1
AGPAT6	14	5
AARSD1	14	5
PPP1CA	13	3
MRPS16	13	1
ARPC4	13	2
AP3S1	13	2
SLIRP	12	1
DNAJC3	12	3
APTX	12	2
MRE11	11	6
CENPU	11	6
PRDX1	11	1
CDK5	10	2
AP1S2	10	1
PPP2R5C	9	2
PABPC1	9	4
LSG1	9	3
HNRNPA2B1	9	2
CSRP2	9	1
CKB	9	2
TMEM165	8	1
SNRNP70	8	1
PSMB1	8	1
PIH1D1	8	1
PCMT1	8	1
NUDT1	8	1
MRPL2	8	1
KRT16	8	3
HNRNPCL1	8	2
BABAM1	8	1
CLUH	7	5
TERF2IP	7	1
PYCR1	7	1
PLS3	7	2
PCNA	7	1
KRT6A	7	3
HMGB3	7	1
DUSP3	7	1
CALU	7	1
ATG3	7	1
YARS	6	2
TAF10	6	1
RAP1GDS1	6	2
PSMF1	6	1
NAPA	6	1
FAM20B	6	1
AUH	6	1
AP2S1	6	1
FTSJ2	5	6
VPS26A	5	1
UGDH	5	2
TMED10	5	1
TIMMDC1	5	1
TIMM23	5	1
STK11	5	1
PYGB	5	3
PSME3	5	1
PSMD14	5	1
PIP4K2C	5	1
MORF4L2	5	1
MEMO1	5	1
JPH1	5	1
HSPH1	5	3
GNB1L	5	1
GALK1	5	1
FOXRED1	5	1
EXOSC3	5	1
BCLAF1	5	2
AIP	5	1
TOMM70	4	1
MINA	4	6
KIAA1279	4	6
WAC	4	1
UMPS	4	1
TWISTNB	4	1
TMCC3	4	1
SMNDC1	4	1
SFXN1	4	1
RPAP3	4	2
RNF20	4	2
PRPSAP1	4	1
POP4	4	1
PGD	4	1
PDE12	4	1
PACSIN3	4	1
NUP88	4	1
MRPL9	4	1
MGAT2	4	1
METAP1	4	1
MAP4K3	4	1
MAP2K4	4	1
KRT81	4	1
KHDRBS1	4	2
HAX1	4	1
DNAJB6	4	1
CTBP2	4	1
CHID1	4	1
C3orf58	4	1
ARHGEF7	4	1
ANAPC7	4	1
ZNF207	3	1
ZC3H11A	3	1
UVRAG	3	1
TTF2	3	1
TTC27	3	1
TBC1D22B	3	1
SRGAP1	3	1
SPIRE1	3	1
RPS6KB1	3	1
RPAP2	3	2
RIC8A	3	1
PPFIA2	3	2
POLD2	3	1
PHKA1	3	3
PDIA5	3	1
PAK4	3	1
NTN1	3	1
NARS2	3	1
MYO1D	3	1
LSM14B	3	1
IKBIP	3	1
GIGYF2	3	1
FKBP4	3	1
ETF1	3	1
DSG1	3	1
DHCR24	3	1
DDX24	3	1
COPS2	3	1
CDC123	3	1
ATIC	3	1
ARHGAP24	3	1
ACADSB	3	1
ZFR	2	1
XPO5	2	2
VCP	2	1
UNC45A	2	1
TOP2B	2	2
TNPO3	2	1
THBS1	2	1
TAF5	2	1
TAF3	2	1
SPATA31A7	2	1
SMYD3	2	1
SF3A3	2	1
RB1	2	1
PSMD1	2	1
PLEKHA5	2	1
PDIA3	2	2
OCRL	2	1
NEK9	2	1
NCKIPSD	2	1
KIF11	2	1
JAKMIP3	2	1
HSPA9	2	1
HSPA4	2	1
GTF3C2	2	1
COPB2	2	1
CAPN1	2	1
CAMSAP3	2	1
AGAP3	2	1
ACLY	2	1
XRN2	1	1
TRIP12	1	1
SYNRG	1	1
RPTOR	1	1
RABGAP1	1	1
POLD1	1	1
OSBPL9	1	1
NHLRC2	1	1
KIAA1671	1	1
IFT172	1	1
IARS2	1	1
GTF3C4	1	1
GBF1	1	1
ESPL1	1	1
DNA2	1	1
CCDC88C	1	1
ATXN2	1	1
ARHGAP4	1	1
